# Supplementary material for: Plasma sphingomyelins increase in pre-diabetic Korean men with abdominal obesity
Source: PLoS One. 2019 Mar 5;14(3):e0213285. doi: 10.1371/journal.pone.0213285 (PMC6400388; doi:10.1371/journal.pone.0213285)
Supplement: S1 Table — (XLSX) [file pone.0213285.s001.xlsx]

## Sheet: Sheet1
	No.	Class	Species	Adduct ion	Q1 (m/z)	Q3 (m/z)	CE (eV)	Retention time (min)
	1	LPC*	17:1	[M+H]+	508.4	184.1	25	1.8
	2	LPE*	17:1	[M+H]+	466.4	325.3	25	1.8
	3	PC*	31:1 (17:0/14:1)	[M+H]+	718.6	184.1	30	5.9
	4	PE*	31:1 (17:0/14:1)	[M+H]+	676.6	535.5	20	5.7
	5	SM*	30:1 (d18:1/12:0)	[M+H]+	647.6	184.1	32	3.9
	6	Cer*	30:1 (d18:1/12:0)	[M+H]+	482.5	264.3	25	4.4
	7	CE*	15:0	[M+NH4]+	628.6	369.3	18	18.4
	8	DAG*	16:0 (8:0/8:0)	[M+NH4]+	362.3	201.1	22	1.8
	9	TAG*	45:0 (15:0/15:0/15:0)	[M+NH4]+	782.6	523.5	30	17
	10	LPC	14:0	[M+H]+	468.3	184.1	25	1.6
	11	LPC	15:0	[M+H]+	482.3	184.1	25	1.7
	12	LPC	16:0	[M+H]+	496.3	184.1	25	1.9
	13	LPC	16:1	[M+H]+	494.3	184.1	25	1.7
	14	LPC	18:0	[M+H]+	524.3	184.1	25	2.4
	15	LPC	18:1	[M+H]+	522.3	184.1	25	2
	16	LPC	18:2	[M+H]+	520.3	184.1	25	1.8
	17	LPC	18:3	[M+H]+	518.3	184.1	25	1.6
	18	LPC	20:1	[M+H]+	550.3	184.1	25	2.4
	19	LPC	20:2	[M+H]+	548.3	184.1	25	2.1
	20	LPC	20:3	[M+H]+	546.3	184.1	25	1.8
	21	LPC	20:4	[M+H]+	544.3	184.1	25	1.7
	22	LPC	20:5	[M+H]+	542.3	184.1	25	1.6
	23	LPC	22:4	[M+H]+	572.3	184.1	25	2
	24	LPC	22:5	[M+H]+	570.3	184.1	25	1.8
	25	LPC	22:6	[M+H]+	568.3	184.1	25	1.7
	26	Plasmanyl-LPC	O-16:0	[M+H]+	482.4	104.2	30	2.2
	27	Plasmanyl-LPC	O-16:1	[M+H]+	480.4	104.2	30	2.1
	28	Plasmenyl-LPC	P-16:0	[M+H]+	480.3	104.2	28	2.1
	29	LPE	16:0	[M+H]+	454.3	313.2	25	1.9
	30	LPE	18:0	[M+H]+	482.3	341.2	25	2.3
	31	LPE	18:1	[M+H]+	480.3	339.2	25	2
	32	LPE	18:2	[M+H]+	478.3	337.2	25	1.7
	33	PC	26:1	[M+H]+	648.5	184.1	30	3.9
	34	PC	28:1	[M+H]+	676.5	184.1	30	5
	35	PC	30:0	[M+H]+	706.5	184.1	30	6.7
	36	PC	30:1	[M+H]+	704.5	184.1	30	6.1
	37	PC	30:2	[M+H]+	702.5	184.1	30	5.2
	38	PC	32:0	[M+H]+	734.6	184.1	30	7.5
	39	PC	32:1	[M+H]+	732.6	184.1	30	6.5
	40	PC	32:2	[M+H]+	730.6	184.1	30	5.6
	41	PC	34:0	[M+H]+	762.6	184.1	30	8.9
	42	PC	34:1	[M+H]+	760.6	184.1	30	7.7
	43	PC	34:2	[M+H]+	758.6	184.1	30	6.8
	44	PC	34:3	[M+H]+	756.6	184.1	30	6.1
	45	PC	34:4	[M+H]+	754.6	184.1	30	5.4
	46	PC	36:1	[M+H]+	788.6	184.1	30	9.1
	47	PC	36:2	[M+H]+	786.6	184.1	30	8.1
	48	PC	36:3	[M+H]+	784.6	184.1	30	7.2
	49	PC	36:4	[M+H]+	782.6	184.1	30	6.7
	50	PC	36:5	[M+H]+	780.6	184.1	30	5.9
	51	PC	38:2	[M+H]+	814.6	184.1	30	9.4
	52	PC	38:3	[M+H]+	812.6	184.1	30	8.6
	53	PC	38:4	[M+H]+	810.6	184.1	30	7.9
	54	PC	38:5	[M+H]+	808.6	184.1	30	6.9
	55	PC	38:6	[M+H]+	806.6	184.1	30	6.5
	56	PC	38:7	[M+H]+	804.6	184.1	30	5.4
	57	PC	40:4	[M+H]+	838.6	184.1	30	9
	58	PC	40:6	[M+H]+	834.6	184.1	30	7.7
	59	PC	40:7	[M+H]+	832.6	184.1	30	6.7
	60	PC	40:8	[M+H]+	830.6	184.1	30	5.8
	61	PC	42:10	[M+H]+	854.6	184.1	30	5.6
	62	Plasmenyl-PC	30:0	[M+H]+	690.6	184.1	30	6.9
	63	Plasmenyl-PC	32:0	[M+H]+	718.6	184.1	30	8.2
	64	Plasmenyl-PC	32:1	[M+H]+	716.6	184.1	30	7.2
	65	Plasmenyl-PC	34:1	[M+H]+	744.6	184.1	30	8.4
	66	Plasmenyl-PC	34:2	[M+H]+	742.6	184.1	30	7.4
	67	Plasmenyl-PC	36:2	[M+H]+	770.6	184.1	30	8.8
	68	Plasmenyl-PC	36:4	[M+H]+	766.6	184.1	30	7.2
	69	Plasmenyl-PC	36:5	[M+H]+	764.6	184.1	30	6.5
	70	Plasmenyl-PC	38:5	[M+H]+	792.6	184.1	30	7.4
	71	Plasmenyl-PC	42:3	[M+H]+	852.6	184.1	30	11.6
	72	Plasmenyl-PC	42:5	[M+H]+	848.6	184.1	30	10.1
	73	Plasmenyl-PC	42:6	[M+H]+	846.6	184.1	30	9.1
	74	Plasmanyl-PC	22:0	[M+H]+	580.5	184.1	30	2
	75	Plasmanyl-PC	30:0	[M+H]+	692.6	184.1	30	7.1
	76	Plasmanyl-PC	30:1	[M+H]+	690.6	184.1	30	5.5
	77	Plasmanyl-PC	32:0	[M+H]+	720.6	184.1	30	8.4
	78	Plasmanyl-PC	32:1	[M+H]+	718.6	184.1	30	7.3
	79	Plasmanyl-PC	32:3	[M+H]+	714.6	184.1	30	6.1
	80	Plasmanyl-PC	34:0	[M+H]+	748.6	184.1	30	9.8
	81	Plasmanyl-PC	34:1	[M+H]+	746.6	184.1	30	8.6
	82	Plasmanyl-PC	34:2	[M+H]+	744.6	184.1	30	7.7
	83	Plasmanyl-PC	36:1	[M+H]+	774.6	184.1	30	9.5
	84	Plasmanyl-PC	36:2	[M+H]+	772.6	184.1	30	9
	85	Plasmanyl-PC	36:4	[M+H]+	768.6	184.1	30	7.5
	86	Plasmanyl-PC	38:1	[M+H]+	802.6	184.1	30	10.8
	87	Plasmanyl-PC	38:2	[M+H]+	800.6	184.1	30	9.7
	88	Plasmanyl-PC	38:4	[M+H]+	796.6	184.1	30	8.9
	89	Plasmanyl-PC	38:5	[M+H]+	794.6	184.1	30	7.7
	90	Plasmanyl-PC	38:7	[M+H]+	790.6	184.1	30	6.5
	91	Plasmanyl-PC	40:7	[M+H]+	818.6	184.1	30	7.7
	92	Plasmanyl-PC	40:8	[M+H]+	816.6	184.1	30	6.8
	93	Plasmanyl-PC	42:10	[M+H]+	840.6	184.1	30	6.7
	94	Plasmanyl-PC	42:11	[M+H]+	838.6	184.1	30	5.9
	95	Plasmanyl-PC	42:5	[M+H]+	850.6	184.1	30	10.3
	96	Plasmanyl-PC	42:6	[M+H]+	848.6	184.1	30	9.4
	97	Plasmanyl-PC	42:7	[M+H]+	846.6	184.1	30	9.1
	98	Plasmanyl-PC	42:8	[M+H]+	844.6	184.1	30	8.1
	99	Plasmanyl-PC	44:10	[M+H]+	868.6	184.1	30	7.9
	100	Plasmanyl-PC	44:11	[M+H]+	866.6	184.1	30	6.9
	101	Plasmanyl-PC	44:12	[M+H]+	864.6	184.1	30	6.5
	102	Plasmanyl-PC	44:5	[M+H]+	878.6	184.1	30	11.6
	103	Plasmanyl-PC	44:9	[M+H]+	870.6	184.1	30	8.6
	104	Plasmanyl-PC	46:11	[M+H]+	894.6	184.1	30	8.3
	105	Plasmanyl-PC	46:12	[M+H]+	892.6	184.1	30	7.7
	106	Plasmanyl-PC	46:13	[M+H]+	890.6	184.1	30	6.6
	107	Plasmanyl-PC	46:7	[M+H]+	902.6	184.1	30	11.4
	108	Plasmanyl-PC	46:8	[M+H]+	900.6	184.1	30	10.4
	109	PE	34:1	[M+H]+	718.6	577.5	20	7.5
	110	PE	34:2	[M+H]+	716.6	575.5	20	6.6
	111	PE	36:1	[M+H]+	746.6	605.5	20	8.7
	112	PE	36:2	[M+H]+	744.6	603.5	20	7.9
	113	PE	36:4	[M+H]+	740.6	599.5	20	6.5
	114	PE	38:4	[M+H]+	768.6	627.5	20	7.7
	115	PE	38:5	[M+H]+	766.6	625.5	20	6.7
	116	PE	40:7	[M+H]+	790.6	649.5	20	6.5
	117	Plasmenyl-PE	34:1 (P-16:0/18:1)	[M+H]+	702.5	339.2	20	8.1
	118	Plasmenyl-PE	34:2 (P-16:0/18:2)	[M+H]+	700.5	337.2	20	7.2
	119	Plasmenyl-PE	36:2 (P-18:0/18:2)	[M+H]+	728.6	337.2	20	8.5
	120	Plasmenyl-PE	36:4 (P-16:0/20:4)	[M+H]+	724.6	361.2	20	7.1
	121	Plasmenyl-PE	36:5 (P-16:0/20:5)	[M+H]+	722.6	359.2	20	6.3
	122	Plasmenyl-PE	38:2 (P-20:0/18:2)	[M+H]+	756.6	337.2	20	9.8
	123	Plasmenyl-PE	38:4 (P-16:0/22:4)	[M+H]+	752.6	389.2	20	8
	124	Plasmenyl-PE	38:5 (P-18:0/20:5)	[M+H]+	750.6	359.2	20	7.6
	125	Plasmenyl-PE	38:6 (P-16:0/22:6)	[M+H]+	748.6	385.2	20	6.9
	126	Plasmenyl-PE	40:6 (P-18:0/22:6)	[M+H]+	776.6	385.2	20	8.1
	127	Plasmenyl-PE	40:7 (P-18:1/22:6)	[M+H]+	774.6	385.2	20	7.1
	128	SM	32:2	[M+H]+	673.5	184.1	32	4.1
	129	SM	32:1	[M+H]+	675.5	184.1	32	5
	130	SM	34:0	[M+H]+	705.6	184.1	32	6.7
	131	SM	34:1	[M+H]+	703.6	184.1	32	6.1
	132	SM	34:2	[M+H]+	701.6	184.1	32	5.2
	133	SM	36:0	[M+H]+	733.6	184.1	32	8.1
	134	SM	36:1	[M+H]+	731.6	184.1	32	7.4
	135	SM	36:2	[M+H]+	729.6	184.1	32	6.4
	136	SM	36:3	[M+H]+	727.6	184.1	32	5.5
	137	SM	38:1	[M+H]+	759.6	184.1	32	8.8
	138	SM	38:2	[M+H]+	757.6	184.1	32	7.7
	139	SM	38:3	[M+H]+	755.6	184.1	32	6.6
	140	SM	40:1	[M+H]+	787.6	184.1	32	10.1
	141	SM	40:2	[M+H]+	785.6	184.1	32	9
	142	SM	40:3	[M+H]+	783.6	184.1	32	7.9
	143	SM	42:2	[M+H]+	813.7	184.1	32	10.1
	144	SM	42:3	[M+H]+	811.7	184.1	32	9.1
	145	SM	44:2	[M+H]+	841.7	184.1	32	11.5
	146	Cer	34:1 (d18:1/16:0)	[M+H]+	538.5	264.3	25	6.7
	147	Cer	36:1 (d18:1/18:0)	[M+H]+	566.5	264.3	25	8.1
	148	Cer	38:1 (d18:1/20:0)	[M+H]+	594.5	264.3	25	9.4
	149	Cer	40:1 (d18:1/22:0)	[M+H]+	622.6	264.3	25	10.8
	150	Cer	41:1 (d18:1/23:0)	[M+H]+	636.6	264.3	25	11.5
	151	Cer	42:1 (d18:1/24:0)	[M+H]+	650.6	264.3	25	12.1
	152	Cer	42:2 (d18:1/24:1)	[M+H]+	648.6	264.3	25	10.9
	153	Cer	43:1 (d18:1/25:0)	[M+H]+	664.6	264.3	25	12.7
	154	CE	14:0	[M+NH4]+	614.6	369.3	18	17.7
	155	CE	16:0	[M+NH4]+	642.6	369.3	18	19
	156	CE	16:1	[M+NH4]+	640.6	369.3	18	17.8
	157	CE	18:0	[M+NH4]+	670.6	369.3	18	20.6
	158	CE	18:1	[M+NH4]+	668.6	369.3	18	19.1
	159	CE	18:2	[M+NH4]+	666.6	369.3	18	18.1
	160	CE	18:3	[M+NH4]+	664.6	369.3	18	17.2
	161	CE	20:2	[M+NH4]+	694.6	369.3	18	19.4
	162	CE	20:3	[M+NH4]+	692.6	369.3	18	18.3
	163	CE	20:4	[M+NH4]+	690.6	369.3	18	17.7
	164	CE	20:5	[M+NH4]+	688.6	369.3	18	16.9
	165	CE	22:4	[M+NH4]+	718.6	369.3	18	18.7
	166	CE	22:5	[M+NH4]+	716.6	369.3	18	17.8
	167	CE	22:6	[M+NH4]+	714.6	369.3	18	17.3
	168	DAG	32:0 (16:0/16:0)	[M+NH4]+	586.6	313.3	22	9.6
	169	DAG	32:1 (18:1/14:0)	[M+NH4]+	584.6	285.3	22	8.4
	170	DAG	32:2 (14:0/18:2)	[M+NH4]+	582.5	285.2	22	7.4
	171	DAG	34:0 (18:0/16:0)	[M+NH4]+	614.6	341.4	22	11
	172	DAG	34:1 (18:1/16:0)	[M+NH4]+	612.6	339.2	22	9.8
	173	DAG	34:2 (16:1/18:1)	[M+NH4]+	610.6	311.3	22	8.7
	174	DAG	36:0 (18:0/18:0)	[M+NH4]+	642.6	341.2	22	12.3
	175	DAG	36:1 (18:0/18:1)	[M+NH4]+	640.6	341.3	22	11.2
	176	DAG	36:2 (18:1/18:1)	[M+NH4]+	638.6	339.3	22	10
	177	DAG	36:3 (18:1/18:2)	[M+NH4]+	636.6	339.2	22	9
	178	DAG	36:4 (18:2/18:2)	[M+NH4]+	634.6	337.2	22	8
	179	TAG	46:0 (16:0/14:0/16:0)	[M+NH4]+	796.7	523.3	30	17.4
	180	TAG	46:1 (14:0/16:1/16:0) / (14:0/18:1/14:0)	[M+NH4]+	794.7	549.6	30	16.5
	181	TAG	46:2 (14:0/20:2/12:0) / (12:0/18:1/16:1)	[M+NH4]+	792.7	575.5	30	15.8
	182	TAG	48:0 (16:0/16:0/16:0)	[M+NH4]+	824.7	551.3	30	18.5
	183	TAG	48:1 (18:1/14:0/16:0)	[M+NH4]+	822.7	549.3	30	17.5
	184	TAG	48:2 (14:0/18:2/16:0)	[M+NH4]+	820.7	547.3	30	16.8
	185	TAG	48:3 (18:2/14:0/16:1)	[M+NH4]+	818.7	521.3	30	15.9
	186	TAG	49:2 (17:1/16:1/16:0)	[M+NH4]+	834.7	561.3	30	17.2
	187	TAG	50:0 (16:0/18:0/16:0)	[M+NH4]+	852.7	551.3	30	19.8
	188	TAG	50:1 (18:1/16:0/16:0)	[M+NH4]+	850.7	577.3	30	18.6
	189	TAG	50:2 (18:1/16:1/16:0)	[M+NH4]+	848.7	575.3	30	17.7
	190	TAG	50:3 (18:2/16:1/16:0)	[M+NH4]+	846.7	573.3	30	16.9
	191	TAG	50:4 (18:2/14:0/18:2)	[M+NH4]+	844.7	547.3	30	16.1
	192	TAG	51:1 (18:1/17:0/16:0)	[M+NH4]+	864.7	565.3	30	19.1
	193	TAG	51:2 (18:1/17:1/16:0)	[M+NH4]+	862.7	563.3	30	18.1
	194	TAG	51:4 (18:1/15:1/18:2) / (15:1/18:1/18:2)	[M+NH4]+	858.7	561.3	30	16.6
	195	TAG	52:1 (18:1/18:0/16:0)	[M+NH4]+	878.7	605.3	30	19.8
	196	TAG	52:2 (18:1/16:0/18:1)	[M+NH4]+	876.7	577.3	30	18.7
	197	TAG	52:3 (16:0/18:2/18:1)	[M+NH4]+	874.7	575.3	30	17.8
	198	TAG	52:4 (16:0/18:2/18:2)	[M+NH4]+	872.7	575.3	30	17.1
	199	TAG	52:5 (16:1/18:1/18:3)	[M+NH4]+	870.7	599.3	30	16.3
	200	TAG	52:6 (18:2/16:1/18:3)	[M+NH4]+	868.7	573.3	30	15.6
	201	TAG	54:1 (18:0/18:1/18:0)	[M+NH4]+	906.7	605.3	30	21.2
	202	TAG	54:2 (18:1/18:0/18:1)	[M+NH4]+	904.7	605.3	30	20
	203	TAG	54:3 (18:2/18:0/18:1)	[M+NH4]+	902.7	603.3	30	18.8
	204	TAG	54:4 (18:1/18:2/18:1)	[M+NH4]+	900.7	601.3	30	18
	205	TAG	54:5 (18:2/18:1/18:2)	[M+NH4]+	898.7	601.3	30	17.2
	206	TAG	54:6 (20:4/16:0/18:2)	[M+NH4]+	896.7	599.3	30	16.5
	207	TAG	54:7 (18:2/18:3/18:2)	[M+NH4]+	894.7	597.3	30	15.8
	208	TAG	56:2 (18:1/20:0/18:1)	[M+NH4]+	932.7	633.3	30	21.3
	209	TAG	56:4 (18:2/20:2/18:2)	[M+NH4]+	928.7	631.3	30	19.1
	210	TAG	56:5 (18:1/20:3/18:1)	[M+NH4]+	926.7	627.3	30	18.6
	211	TAG	56:6 (18:1/20:4/18:1)	[M+NH4]+	924.7	625.3	30	17.7
	212	TAG	56:7 (20:1/18:1/18:2)	[M+NH4]+	922.7	601.3	30	17
	213	TAG	56:8 (22:6/18:1/16:1)	[M+NH4]+	920.7	575.3	30	16.6
	* IS (Internal Standard)
